# Supplementary material for: An NMR-Based Model to Investigate the Metabolic Phenoreversion of COVID-19 Patients throughout a Longitudinal Study
Source: Metabolites. 2022 Dec 1;12(12):1206. doi: 10.3390/metabo12121206 (PMC9788519; doi:10.3390/metabo12121206)
Supplement: Supplementary file 1 [file metabolites-12-01206-s001.zip]

Archive with 1 entries (1 files):
- metabolites-2044738-supplementary.pdf
